# Supplementary material for: Effects of Endohedral Gd-Containing Fullerenols with a Different Number of Oxygen Substituents on Bacterial Bioluminescence
Source: Int J Mol Sci. 2024 Jan 5;25(2):708. doi: 10.3390/ijms25020708 (PMC10815327; doi:10.3390/ijms25020708)
Supplement: Supplementary file 1 [file ijms-25-00708-s001.zip]

Archive with 1 entries (1 files):
- ijms-2737146-supplementary.pdf
